# Supplementary material for: Vagal oxytocin receptors are necessary for esophageal motility and function
Source: JCI Insight. 2025 May 22;10(10):e190108. doi: 10.1172/jci.insight.190108 (PMC12128958; doi:10.1172/jci.insight.190108)
Supplement: Supporting data values [file jciinsight-10-190108-s259.xlsx]

## Sheet: Fig. 1D
Time(days)	Scrambled													OTR_Kd
-7	0	0	0	0	0	0	0	0	0	0	0	0	0	0	0	0	0	0	0	0
-3	16.5	19	14	24	7	12	12	5	11.5	10	19	21	18.5	22	15	19	15	2	25	7
-1	18	28	18	34	21	28	18	13.5	17	15.5	25.5	27	29.5	26	23	29	19	8	23.5	14
0	23	28	25	41	22	27	24	13						28	24	32	-78
1	16	25	25	27	13	9	22.5	-16	24	24	34	33	32.5	16	8	32	20	15.5	29.5	26
2	2	20	28	25	15	5	10	-11	13.5	14	17	37	21.5	14	0	33	19	12	5	18
3	9	23	27	34	18.5	2	16	-3	22	16	21	40	15.5	10	7	29.5	21	11	16	17
4	12	25	32	34	16	-6	13	1	17	18.5	20	43	14.5	7	7.5	32	21	14	18	21
5	17	26	37	26	16	-11	17	2.5	22	19	27	47	12.5	3	14	33	31	17	21	19
6	22	41	40	42	25	3.5	19.5	14	21	29	32.5	48	19.5	16	21	32	33	18	34	30
8	22.8	35.2	38.8	41.7	26.6	0.1	19.7	14.8	19.1	30.1	30.8	49.2	21.8	13.1	26.7	35.9	29.5	20.1	32.5	28
10	27.7	44.6	40.9	44.8	32.6	11.2	18.4	18.4	26.8	35.6	37.8	52.2	29.1	17.8	35.2	36.7	38.2	29.5	34.2	35.5
13	38	49.9	51.2	50.9	39.1	12.8	29.8	32.9	29.8	42.4	42.1	59.8	35.2	24.6	44.8	42.7	42.9	32.1	40.2	39.9
15	31.8	58.3	55.6	57	47.3	29.7	43.7	26.2	44	47.3	52.5	68.7	46.1	25.6	58.8	48.5	47.6	36.7	44.9	46.6
17	15.6	44.7	43.3	51.4	43.7	35.7	48.4	13.3	49.5	44.5	60.7	78.5	42.6	15.1	62	58.6	52.9	35.8	50.6	43.8
20	23.1	38.2	37.6	48.9	54.1	39	52	6.4	54.8	38.3	62.7	83.3	45.9	7.8	61.7	58.3	58.8	36	56.6	39
22	38	57.6	41.3	66.1	65	56.2	62.2	7.2	71.6	52	79.2	100.2	53.7	15.5	36.8	72.8	62.1	43.6	62.3	44.5
24	55	71.6	45.3	80.1	73.3	59.6	67.1	4.3	75.6	55.9	77.9	104	59.4	22	35	79.5	61.3	47.5	67.2	47.4
27	61.1	80.1	49.3	89.9	83.2	67.5	75.4	-0.1	86.5	61.6	85.2	112.4	66.6	21.2	39	80.1	64.8	44	75.8	51.4
29	71.2	90.8	57.4	112.1	101.2	88.1	90.2	2.4	92.7	67.9	93.2	129.3	76.1	21.6	9.6	90.1	59.1	53.8	82.5	58.6
31	84.1	99	58.6	118.3	105.1	89.3	96.5	4.7	97.2	76.1	103.8	134.4	85.7	15.2	6.7	96.2	58.6	54.7	89.8	59.8
34	86.5	102.6	62	134	110	94.3	107.4	9.8	102.6	81.9	104.2	134.3	90.5	27.7	16.5	99.6	55.8	54.3	91.6	61.9
36	89.2	115.5	60.9	140.8	118.4	103.8	121.1	18.7	115.2	82.1	116.8	149.9	97.1	24.3	-14.6	103.1	51.1	57.2	89.9	61.2

## Sheet: Fig. 1E
Time(days)	Scrambled												OTR_Kd
-7	0	0	0	0	0	0	0	0	0	0	0	0	0	0	0	0	0	0	0	0	0	0	0
-3	10	9	4.5	13	11	19.5	9	12	7	6	8	11	11	8	12	18	11	13	14	3	5	3	8
-1	17	16	15.5	15	11.5	32.5	15	13	14	12	9	18	12	13	12	14	16	10	14	2	9	22	13
0
1	13	12	7.5	9									6	6.5	25
2	10	17	8.5	14.5	19.5	34.5	12	12	14	15.5	11	20.5	2	7	12	30	15.5	10.5	22	11	17	14	8
3	19	20	9	18	10.5	25.5	10	10.5	14	-1	1	21	0	8	6	19	7.5	12	14	11	16	2	2
4	13	12.5	3.5	8.5	3	22.5	10	9	16	0.5	-2	9	0	4	12	25	4	14	12	4	13	1	0.5
5	7	10.5	2	4	4.5	19.5	4	6	12	-4	-0.3	17	1	3	13	26	2	6	12	6	17.5	-4	-3
6	13.5	14	7.5	13.5	8.5	29.5	6	11	13	3	2	22	3	7	13	26	2	3.5	17	11	17	3	-1
8	10.5	13.5	6.2	13.9	11.4	30.4	9.3	6.8	12.1	1.2	2.5	17.3	-1.7	5.9	10.9	21.1	-0.1	8.5	18.9	9	11.5	5.4	7.6
10	13.3	17.1	9.9	15.4	14.8	30.7	9.7	10.9	15.9	4.3	7.7	17.5	5.7	7.5	15.9	30.3	5.8	7	12.5	5.4	10.6	8.5	7.7
13	17.4	17.6	9.9	16.9	15.2	33	7.9	5.3	14.4	11.9	5.6	24.4	4.2	6.1	14.4	30.7	5.9	4.7	17.7	16.8	17.7	12.5	4.9
15	22.4	16.6	5.4	15.3	13.6	34.3	17.8	8.9	19.3	16	10.9	29.6	7.6	4.6	21.8	34.8	11.6	12.2	20.6	10.7	17.1	11.4	11.9
17	13.7	20.4	8.5	5.3	6	32.9	17	5.1	12.4	3.6	4.9	28.3	4	11.2	16.4	27.9	5.3	11.4	16.3	11.9	19.4	18.9	17.4
20	8.5	17.1	3.6	-2.3	-5.3	14.2	9.9	7.3	9.8	-2.4	1.2	27.3	7.4	8	24.3	33.6	10.7	7.6	12.3	7	16.7	8.3	16.9
22	13.3	18	8.7	5.7	3	22.1	3.1	14.6	12.9	2.2	3.6	31	15.8	15	24.9	40.3	8.5	-0.7	8.9	10.3	21.8	12.7	18.9
24	21.7	19.4	5.3	5.7	-4.1	24.5	4.1	11.7	6.1	8.5	9.7	42.9	13.4	11.6	31.6	37.5	7.4	-2.6	7.9	13.5	26.5	10	20.3
27	29.3	22.3	6.7	7.9	2.9	29.2	5.5	14.1	12.6	17.1	12.3	34.8	10.9	14.4	36.5	40.7	1.7	3.9	1.6	6.1	24.3	15.4	22.7
29	22.4	32.7	16.4	15.6	-1.4	35.5	14.6	16.6	15.6	28	15.9	45.9	12.9	19.5	39.2	43.9	3.1	3	85.5	17.4	32.4	19	31.2
31	24.7	25.5	12	15.7	3.1	27.2	13	17.4	17.6	29.7	20.1	55.8	21.6	15.5	38.9	43.8	7.1	2.8	3.7	15	35.1	11.6	30.2
34	31	29.8	11.4	23.9	2.1	37.6	15.5	16.8	18.1	30.2	20.5	53.6	15.5	18.9	40.4	45.2	5.4	5.5	-0.8	16.1	43.1	24.7	33.7
36	33	33	18.1	23.1	-1.4	39.1	19.8	14.1	17.3	40.3	20.4	60.4	20.9	19.5	51.4	44.8	9.7	8.1	2.4	23.4	48.1	22.2	37.8

## Sheet: Fig. 1F
	Scrambled													OTR_kd
MALES	89.2	115.5	60.9	140.8	118.4	103.8	121.1	18.7	115.2	82.1	116.8	149.9	97.1	24.3	-14.6	103.1	51.1	57.2	89.9	61.2
FEMALES	33	33	18.1	23.1	-1.4	39.1	19.8	14.1	17.3	40.3	20.4	60.4		20.9	19.5	51.4	44.8	9.7	8.1	2.4	23.4	48.1	22.2	37.8

## Sheet: Fig. 1G
Time(days)	Scrambled													OTR_Kd
10	42.2	43.4	46.9	44.3	39.6	46.1	35.3	41.5	38.2	47	47.4	40.4	50.1	42.6	36.2	36.7	49.3	43	39.9	47.6
13	86.3	96.1	100.1	93.7	84.7	96.5	83.6	93.8	83.6	94.9	99.7	89.6	103.8	92.9	79.3	79.9	100.8	90.9	83.3	98.8
15	141.1	174.7	174.2	167.2	157.5	177.4	157.1	155.9	150.3	166.2	178.1	164.1	183	163.3	146.7	147.9	169.6	160.6	146.9	175.5
17	160.8	209.3	211.1	206.7	200.5	233	203	176.4	194.2	205	231.6	216.8	227.5	202.5	193.6	195.1	212.5	207.5	185	226.6
20	192.4	246.2	246.1	241.8	248.2	288.3	247.7	200.7	241.3	242.9	281.9	265.1	272.4	233.6	242.5	243	258	255.4	218.1	274.9
22	256	316.2	305.6	311.6	315.9	370.4	312	242	308.2	308.2	359.4	344.6	345.6	292.1	317.6	309.6	322.9	321.5	269.4	314.9
24	304.8	368.6	345.7	364.6	364.7	425.5	359.4	269.8	356.4	351.4	405.2	393.2	392.6	330.9	368.2	354.5	368	366.3	306.7	351.6
27	356.3	421.4	388.5	417	414.1	483.8	411.8	294.9	404.9	398.9	458.4	446.8	446.1	370.3	416.2	397.2	412.4	415.4	347	390.9
29	433.4	504.9	460.4	502.2	491.2	572.1	493.6	339.2	477.7	466.2	533.6	527.8	523.6	428.7	492.8	456.1	478.9	486.9	407	422.4
31	486.9	559.9	501.9	556.2	538.2	630.7	542.8	372.1	527	515.6	588.4	579	575.6	452.9	540.1	489	519.5	534.3	444	439.1
34	537.8	615.5	550	616.7	587.9	690	596	406.4	574.5	564.6	639.5	628.4	627.8	493.1	587.9	527	562.2	581.2	484.5	468.5
36	610.2	699	614.8	697.6	658.4	773.3	673.3	460.2	647.4	629.5	717.1	709.8	703.5	547.9	662.2	575	622.7	643.8	537.1	495.7

## Sheet: Fig. 1H
Time (days)	Scrambled												OTR_Kd
10	28	30.5	28	30.3	28.5	37	30.6	26.5	26.8	29.5	24.6	30.5	26.6	25.4	32.4	30.6	26.3	28.4	30.2	28.2	25.7	28.7	30.4
13	62.4	60.2	56.3	61.6	63.1	75.1	62.1	55.1	59.2	69	55.7	74.3	60.7	53.6	74.5	68.3	58.9	60.8	65.6	68.3	56.8	60.5	61.2
15	118.5	105.5	101.8	111.3	115.6	142.1	117.7	100	106.6	129.9	102.2	132.3	111.9	97.8	131.4	123.2	107.1	115.2	117.4	117.7	105.6	114.3	117.2
17	146.9	139.3	130.9	134.5	141.4	176.6	151.1	127.2	130.6	159.3	128.5	174.4	140.2	127.6	167.9	158.5	136.5	141.8	150.1	150.5	140.2	148.5	153
20	170.8	169.1	160	151.6	157.8	196.5	177.4	157.5	153.5	181.3	151.1	209.8	174.6	159.2	208.2	194.7	172.1	171	178.2	179.7	170.2	179.1	187.8
22	216.2	211.7	204.9	191.3	191.1	241.1	209	201	191.6	222.3	187.4	269.4	223.7	204.8	267	248.4	216.1	208.7	222.9	226.3	220.3	223.7	234.1
24	252.4	241	230.2	217.8	218.2	272.2	233.3	229.1	216.9	257.7	217.8	317.5	256.6	232.2	312.7	285.3	246.8	232.7	249.3	260.7	256.4	252.1	264.4
27	293.5	275.3	259.8	250.1	245.7	310.3	258	259	245.3	295.2	249.3	355.9	287.4	264.2	353	320.9	270.7	265.8	271.5	292.5	289.5	290.3	300.2
29	345.4	329	309.5	295.7	284.9	367.9	308	306.8	290.9	362.9	297.8	430.8	338	309.2	419.2	378.5	318.8	311.3	316	349.7	347.2	343.4	353.3
31	377.6	356.3	336.5	324.9	312	398	338.5	333.8	321.1	402.2	329.9	471.1	372.2	336.4	461.2	410.2	347.5	339.5	340.8	376.8	379.9	373	385.3
34	415.6	390.5	364.7	359.9	336.2	435.6	370.7	359.8	349.2	444.4	360.7	515.3	403.2	366.8	506	429.4	381.6	368.7	367.6	413.3	420.3	408.7	421
36	470	439.3	412	406.9	377.1	490.7	424.9	404.3	394.6	514	406.3	579.3	454.7	409.3	575.9	481.5	429.8	414.2	410.1	464	477.4	458.4	470.5

## Sheet: Fig. 1I
	Scrambled													OTR_kd
MALES	610.2	699	614.8	697.6	658.4	773.3	673.3	460.2	647.4	629.5	717.1	709.8	703.5	547.9	662.2	575	622.7	643.8	537.1	495.7
FEMALES	470	439.3	412	406.9	377.1	490.7	424.9	404.3	394.6	514	406.3	579.3		454.7	409.3	575.9	481.5	429.8	414.2	410.1	464	477.4	458.4	470.5

## Sheet: Fig. 1J
			Scrambled	OTR_Kd
m-1	7-Feb-2023	9-May-2023	1
m-2	7-Feb-2023	5-Jul-2023	0
m-3	7-Feb-2023	5-Jul-2023		0
m-4	7-Feb-2023	7-Apr-2023		1
m-5	7-Feb-2023	5-Jul-2023	0
m-6	7-Feb-2023	5-Jul-2023	0
m-7	7-Feb-2023	13-Mar-2023		1
m-9	7-Feb-2023	5-Jul-2023	0
m-10	7-Feb-2023	5-Jul-2023	0
m-12	7-Feb-2023	5-Jul-2023		0
m-13	7-Feb-2023	5-Jul-2023	0
m-14	7-Feb-2023	5-Jun-2023	1
m-15	7-Feb-2023	23-May-2023		1
m-16	7-Feb-2023	10-Mar-2023		1
m-17	8-Feb-2023	5-Jul-2023	0
m-18	8-Feb-2023	5-Jul-2023	0
m-19	8-Feb-2023	27-Mar-2023		1
m-20	8-Feb-2023	5-Jul-2023		0
m-21	8-Feb-2023	5-Jul-2023	0
m-22	8-Feb-2023	5-Jul-2023	0
m-23	8-Feb-2023	5-Jul-2023		0
m-24	8-Feb-2023	6-Mar-2023		1
m-25	8-Feb-2023	13-Mar-2023		1
m-26	8-Feb-2023	5-Jul-2023	0

## Sheet: Fig. 1K
			Scrambled	OTR_Kd
f-1	8-Feb-2023	7-Jul-2023	0
f-2	8-Feb-2023	7-Jul-2023	0
f-3	8-Feb-2023	7-Jul-2023		0
f-4	8-Feb-2023	8-Mar-2023		1
f-5	8-Feb-2023	7-Jul-2023	0
f-6	8-Feb-2023	20-May-2023	1
f-7	8-Feb-2023	7-Jul-2023		0
f-8	8-Feb-2023	24-Apr-2023		1
f-9	9-Feb-2023	7-Jul-2023	0
f-10	9-Feb-2023	7-Jul-2023	0
f-11	9-Feb-2023	3-May-2023		1
f-12	9-Feb-2023	7-Jul-2023		0
f-13	9-Feb-2023	7-Jul-2023	0
f-14	9-Feb-2023	7-Jul-2023	0
f-15	9-Feb-2023	7-Jul-2023		0
f-16	9-Feb-2023	7-Jul-2023		0
f-17	9-Feb-2023	7-Jul-2023	0
f-18	9-Feb-2023	7-Jul-2023	0
f-19	9-Feb-2023	7-Jul-2023		0
f-20	9-Feb-2023	7-Jul-2023		0
f-21	9-Feb-2023	7-Jul-2023	0
f-22	9-Feb-2023	7-Jul-2023	0
f-23	9-Feb-2023	7-Jul-2023		0
f-24	9-Feb-2023	7-Jul-2023		0

## Sheet: Fig. 2A
Phases	Number of phases	Scrambled					OTR_Kd
Light	1	4042	4756	9078	5153	3005	5380	5388	4522	3254	4737
Dark	2	2508	2402	10744	4097	3812	4123	2792	1936	2767	4461
Light	3	10106	11341	32566	13957	8541	13048	15815	9232	11569	12783
Dark	4	6010	6104	24549	11156	8399	5968	5167	5129	5117	6565
Light	5	5878	8089	20465	11324	7897	6959	8506	6752	5682	8733
Dark	6	8754	8518	23978	14485	10188	10514	11772	7813	10662	11607
Light	7	4806	5287	14766	4798	5461	7321	5069	4399	6099	9229
Dark	8	8760	10227	26644	15700	7443	10418	12148	9943	9876	11143
Light	9	4302	5942	11220	6061	5916	6324	5729	5268	5988	5060
Dark	10	8199	9834	27888	14892	7930	10081	12281	9138	9514	7218
Light	11	6130	7087	21890	8085	6673	8139	7359	7738	9511	6357
Dark	12	7812	9062	23711	13858	9093	9119	11231	6997	9065	9057
Light	13	3951	5005	15861	7045	4687	6068	4725	4568	5582	5319
Dark	14	7926	9929	20007	14309	8112	9244	10557	5935	9734	10506
Light	15	4348	3832	18309	6635	9817	5897	4321	4199	6843	5240
Dark	16	8036	10811	28062	12707	9746	10049	10318	5844	10319	10438
Light	17	4478	4143	15600	5431	6069	5601	5664	3413	5854	4924
Dark	18	9564	11570	18082	13633	9220	11185	11101	6451	10187	11568
Light	19	4470	5674	13323	6251	6743	5766	5134	4394	6035	6855
Dark	20	9307	11557	25086	12236	8173	10860	7067	8193	10167	10904
Light	21	4990	3184	13108	5449	5026	5773	4117	3544	4475	5971
Dark	22	9032	10544	20151	13578	9460	11112	5956	8250	9381	9741
Light	23	3792	4332	12249	4962	7238	4255	3928	3680	4149	6990
Dark	24	10103	12345	19331	14142	8545	10559	6412	8120	9755	9121
Light	25	7019	9780	11910	7127	5980	8167	4921	5554	8124	7933
Dark	26	9677	7853	18352	13409	8447	10463	7331	8274	8700	6174
Light	27	4082	3818	15519	4625	4931	3978	3839	3125	5513	5316
Dark	28	9059	10437	25209	12718	8736	11320	6346	8693	9513	7509
Light	29	4203	5978	12119	6532	5492	5400	4340	3887	4168	6165
Dark	30	8776	7944	25683	11470	8810	10439	8080	8356	9421	8970
Light	31	4776	5631	9938	5103	6516	4428	3771	4023	4280	6651
Dark	32	8735	11643	23554	12755	9527	9692	7149	7492	11320	9344
Light	33	4064	6073	18801	6092	4838	4528	4418	3412	4634	5806
Dark	34	8419	6381	26655	13492	9444	9730	8005	7177	6232	9016
Light	35	3892	4770	6313	3493	4944	4114	3491	3128	4913	5662
Dark	36	9068	8220	18952	14713	8067	9342	4246	5312	9666	9759
Light	37	4074	4320	8243	4626	5855	5181	3251	3287	4180	5661
Dark	38	10328	8352	15995	15398	7195	9028	5568	5497	9610	11982
Light	39	7057	11971	13023	8475	9549	9094	5491	7171	6749	9109
Dark	40	9203	7307	13799	10063	7392	7005	3725	5873	8816	11535
Light	41	4010	5708	5774	8200	4547	5548	4739	1909	5159	7448
Dark	42	10359	12199	18270	12643	7842	9898	7117	3745	9302	8328
Light	43	4958	6796	6511	8718	6572	7061	5601	3032	6211	6790
Dark	44	9651	10396	17334	12598	8002	9302	5344	4967	8357	7633
Light	45	5307	4594	12672	7151	5711	5296	3436	2957	5202	4911
Dark	46	9763	10303	25536	13849	7988	10501	8175	3994	9715	7039
Light	47	5295	5263	7737	6809	5973	4619	4906	998	5716	3105
Dark	48	9098	9420	20244	11333	8822	8868	5513		5753
Light	49	4380	4960	10278	4500	4432	4548	4451		4858
Dark	50	8594	10629	20801	11477	7488	9226	6521		5774
Light	51	4757	4972	14222	5561	3989	4913	2929		3857
Dark	52	8321	7299	16681	14840	8164	10271	4630		8328
Light	53	5629	8384	14323	6628	6613	8207	4635		5092
Dark	54	7943	6306	18541	11191	8367	9766	5989		7226
Light	55	5056	6375	16020	6390	5093	5130	4422		3601
Dark	56	7819	7621	22232	9856	8252	7608	4516		5701
Light	57	4124	4929	12156	8149	5960	6755	3422		4240
Dark	58	7491	7679	14826	9600	6599	9346	5443		5698
Light	59	3435	4180	6502	4755	6126	4768	4395		4196
Dark	60	8199	8530	15415	10216	7775	7011	6392		6551
Light	61	5310	5398	10301	5638	6040	4056	3510		4740
Dark	62	7776	8049	19579	10004	7371	9430	5701		4927
Light	63	3878	3941	11799	4947	5354	4360	3552		5029
Dark	64	9100	9020	18876	10659	8120	7740	5730		5532
Light	65	4162	4484	14664	5333	5721	5749	3679		4611
Dark	66	8332	11948	12077	11248	7636	10525	6085		7315
Light	67	6877	8098	11992	8204	9161	8238	5805		6615
Dark	68	8447	8264	12887	12561	8294	8662	5714		4959
Light	69	5391	7282	10572	7653	5860	5637	5507		3846
Dark	70	7423	7405	22634	6888	6277	8440	4377		7026
Light	71	4632	5713	10468	4731	7255	6945	4355		4811
Dark	72	6886	6557	11997	8425	7186	8383	5609		4435
Light	73	4111	5329	13406	7388	5707	4998	4039		4645
Dark	74	7946	9719	17072	11148	7352	7694	6749		5547
Light	75	4276	5000	10207	4719	5160	3927	3741		4705
Dark	76	6916	8603	18887	11224	8141	8236	6252		6811
Light	77	3746	6342	10674	5568	5748	4675	3832		5635
Dark	78	8192	8482	7922	10286	6448	8185	5500		5218
Light	79	4401	7392	7231	6139	7190	4885	3882		5150
Dark	80	9756	8810	14414	12452	8181	10655	4802		8088
Light	81	5575	6298	7401	6669	6086	7183	5375		6288
Dark	82	7181	8206	12782	8439	5446	6337	5345		5199
Light	83	5453	4956	11383	7791	8686	6255	4369		5077
Dark	84	6671	8407	13692	11156	5974	7784	5779		5868
Light	85	5168	6061	7752	6372	6382	6388	4125		5023
Dark	86	7472	6102	13141	7577	6773	8846	5976		5742
Light	87	4693	5052	15093	6418	6486	5901	5208		6216
Dark	88	7910	11550	16678	10180	6736	8738	7777		4493
Light	89	4788	4742	10070	4688	6733	3205	5436		3718
Dark	90	6384	5896	6902	6989	6285	5513	4501		4077
Light	91	5749	6592	8579	5935	6275	5770	6198		4839
Dark	92	6416	6357	7826	8056	6675	6895	5883		4280
Light	93	5074	6199	9791	8054	6753	5891	6200		5619
Dark	94	8688	9524	13159	10179	7233	10081	5957		4026
Light	95	5762	5402	9371	5873	5925	6440	4532		5636
Dark	96	5073	6166	8000	6024	6475	6557	5342		3386
Light	97	5812	6754	11605	7340	7779	5580	4987		4535
Dark	98	5946	6075	6899	6647	6360	6260	5267		4558
Light	99	5031	7452	23011	6486	6670	7588	6095		5383
Dark	100	7870	8806	15550	9112	8110	8398	6018		5084
Light	101	5190	6508	17129	7170	6836	5843	3913		3099
Dark	102	5575	5828	7837	6996	8016	6236	4183
Light	103	5044	8328	11915	6520	4976	5720	6069
Dark	104	7691	5743	14472	5344	5680	7305	3424

## Sheet: Fig. 2B
	Days	Scrambled					OTR_Kd
Dark	1	9150	10303	10694	12045	8715	12677	12803	11776	11640	11699
Light	2	6269	8966	8191	6496	7602	7561	7989	8119	7500	9420
Dark	3	10804	11612	11193	11000	9876	14247	12484	13163	15533	18965
Light	4	6765	9120	7637	7363	7277	6461	7382	8810	8948	11478
Dark	5	13020	13483	11482	10232	9749	11497	12210	11569	17890	13733
Light	6	6263	10166	8047	8092	6913	5450	6810	9002	7770	8517
Dark	7	12254	19586	14038	14833	13184	16530	14971	16791	14654	13221
Light	8	5975	9588	7365	6695	6867	7386	8723	10114	8321	9520
Dark	9	12714	13394	8787	13145	11819	14525	14679	12651	14151	10785
Light	10	5585	10782	8618	5984	6955	7788	7640	8964	7092	8367
Dark	11	12175	12667	10804	11211	9173	12368	13914	13336	17069	17314
Light	12	4807	8380	6050	6766	7017	7983	9130	8314	9854	8480
Dark	13	14546	13831	11507	11896	11009	14492	13566	14371	17031	14533
Light	14	8870	13983	9338	10182	9201	8382	9354	11571	8799	9657
Dark	15	7966	13923	12661	11558	12348	10537	12127	14563	12664	12479
Light	16	6427	8058	7403	5980	7685	7320	7879	10110	10289	10143
Dark	17	5178	12100	10905	11804	10390	14976	17575	12910	15621	13460
Light	18	4843	8032	7824	5288	7607	9497	8090	8532	8148	10140
Dark	19	4469	9474	8610	8308	5962	9862	13303	12900	14765	15829
Light	20	4661	8610	7450	6792	6267	8922	7993	9668	7591	7834
Dark	21	6289	10727	10520	9265	7914	10421	12741	12598	16674	15053
Light	22	5819	10384	8148	7935	7358	8247	8969	9030	9449	9002
Dark	23	8772	13655	9760	10656	11095	11455	10022	13611	12866	11469
Light	24	5971	7836	8512	6103	6363	6682	8356	8012	7898	7471
Dark	25	7207	7962	9602	11689	10409	11242	12843	13485	11712	12621
Light	26	5541	8418	8861	6309	6936	8179	7035	8281	8061	9502
Dark	27	8594	9305	11460	9659	7944	11515	12618	11130	14726	15003
Light	28	8416	11878	10061	10141	8197	8474	11907	12539	10983	13185
Dark	29	8260	10333	7535	9694	9281	10028	11950	11079	9179	14166
Light	30	5431	9625	6657	7470	6222	8931	7753	8630	10421	8922
Dark	31	11316	15516	11798	12528	10771	9715	13704	14793	11756	11995
Light	32	6505	10680	8175	7275	7062	8837	7649	9658	7605	9789
Dark	33	7694	11253	8144	9014	10231	11581	10213	11910	8982	12486
Light	34	6089	9327	8478	7808	6705	9026	9062	7608	7306	10197
Dark	35	8229	12158	8898	9392	9386	9541	11262	12610	13523	15905
Light	36	6750	9405	7468	7290	7826	9449	7976	8820	9504	10882
Dark	37	5852	13099	8707	9346	7860	7876	8332	11617	12802	11852
Light	38	6535	9977	7513	6570	7847	8664	8004	7842	8971	9936
Dark	39	11053	16094	9031	10716	11711	8811	9731	14577	10543	10025
Light	40	5331	9808	6416	7513	7248	6982	7605	8816	6309	8182
Dark	41	10136	13304	11814	12844	11729	12313	13908	13852	11458	12285
Light	42	6532	8831	7222	5755	8872	8516	10739	8726	10609	15526
Dark	43	5419	8166	5983	8333	5405	6552	8311	8513	9712	9229
Light	44	8583	13385	10815	7286	9860	9744	11350	10715	12558	12146
Dark	45	5868	10151	7740	9914	7683	8137	10117	10521	13777	9174
Light	46	8121	14892	8936	9666	10866	10551	9195	10756	9648	9218
Dark	47	6157	11010	8075	5883	7862	6215	8433	9670	9347	8069
Light	48	10492	10714	9277	8526	10914	11572	8910	12018	10036	10729
Dark	49	6372	11084	8764	6913	6446	8605	9959	10722	10522	11157
Light	50	7685	11437	8553	6232	9351	10724	9824	9956	11739	14733
Dark	51	5976	9112	8090	6181	6142	5809	7476	8242	9884	8757
Light	52	8907	13039	8343	8266	9874	10070	12569	9643	12758	12008
Dark	53	5331	10229	8280	7073	6539	8215	8715	9012	12684	10687
Light	54	8898	14932	9125	9601	10626	11661	10447	11933	10167	11532
Dark	55	10962	13948	10658	10252	10300	8972	11804	15336	13919	12737
Light	56	6316	9528	11446	7131	9607	11548	8520	11125	7146	10453
Dark	57	4581	8764	7932	9906	5930	7347	8599	10023	7647	7928
Light	58	6941	11516	8139	6873	9088	11228	10849	12221	12062	12322
Dark	59	5366	9325	7804	6335	6795	9630	9425	9124	9764	10805
Light	60	6082	11301	8860	8347	10042	8978	9950	9792	11480	12812
Dark	61	5692	10275	6437	8059	6078	10396	6468	9511	10941	8721
Light	62	7206	12834	10313	8415	11446	9098	13531	12060	10297	11095
Dark	63	7873	9151	8130	6974	7164	6635	8492	10588	10529	8894
Light	64	9223	10370	8635	8357	10209	12605	10068	10851	8377	10381
Dark	65	4844	9447	7823	7126	5768	6256	6466	8785	8006	6987
Light	66	7072	11302	9201	9056	10153	11632	11644	12745	12175	13457
Dark	67	5629	8697	7418	6618	6518	6973	7605	8383	9031	7703
Light	68	8158	13481	10738	8413	9662	10854	11201	10602	13295	11769
Dark	69	9351	14515	11469	10518	7461	9083	12245	13787	14499	10970
Light	70	7544	13376	10354	8741	14399	9783	9650	10856	8301	11079
Dark	71	4340	9001	5737	6593	6819	5910	6674	8785	8403	6824
Light	72	10783	11358	11539	12095	10657	14194	10979	12993	12661	12295
Dark	73	4104	10623	7106	8721	5995	6183	6687	9869	7759	7458
Light	74	9952	10449	13237	10924	10928	12292	11279	10979	12085	13228
Dark	75	3959	7596	6364	7389	4869	6024	7358	8302	8471	8339
Light	76	5226	11747	7243	7896	8682	10982	10514	8680	11497	11859
Dark	77	5306	9298	8092	9061	6538	5584	6746	9921	11874	9396
Light	78	7014	13203	10426	11247	9601	10013	12717	8127	11606	10395
Dark	79	3141	9175	6967	5183	5187	6959	5745	7328	7885	6954
Light	80	7661	10132	9806	11090	9362	13986	10069	10503	9811	13157
Dark	81	3697	8154	8127	7666	5174	5193	6474	10908	8869	8637
Light	82	7095	9886	10960	9879	12454	13826	12135	9438	13330	14935
Dark	83	5346	9662	5974	6596	4792	8311	6861	10295	10327	8897
Light	84	7771	11722	10151	9355	10720	9479	8730	10558	12923	13579
Dark	85	6896	11176	8780	10546	6746	8429	7502	13112	12122	10744
Light	86	7787	14173	10847	11063	9611	12886	8010	11679	8143	11757
Dark	87	4357	10206	7150	7333	6126	5439	4932	8086	6986	8067
Light	88	6046	12179	9961	10493	9177	12716	10296	12434	9366	10529
Dark	89	5491	7726	5608	6939	5790	6291	5153	9214	6335	7745
Light	90	7685	9813	8841	10459	7987	12546	8841	11945	9800	13622
Dark	91	5308	7673	7848	7010	6253	5400	7029	10128	7039	7518
Light	92	7910	11336	9859	8700	11908	10347	9769	10374	9978	12313
Dark	93	5211	11314	5592	8167	5162	7184	9445	9345	7084	10153
Light	94	6102	10786	6819	10951	8563	12458	8726	7810	7935	9818
Dark	95	4297	6953	6337	6861	6911	5726	6969	7771	6796	7366
Light	96	7451	10717	11615	7839	8597	9424	9543	9979	9504	12120
Dark	97	4656	6725	5569	6820	5095	5156	5130	8058	7786	5995
Light	98	6712	11456	7945	8092	8574	7361	9535	9438	8711	13696
Dark	99	4467	9586	6264	9209	5454	8648	7708	9244	7777	7269
Light	100	6453	11759	7680	7147	8345	13261	8976	10500	9002	11636
Dark	101	3408	7885	5576	6264	5990	5313	5764	7422	6408	6108
Light	102	7078	12936	9710	11288	9010	10731	12215	13486	7920	9475
Dark	103	4460	8692	6590	6468	5367	6585	5979	7050	5739	8018
Light	104	6095	11042	8519	10187	10734	7898	11096	8702	8487	10381
Dark	105	4523	8135	6326	9064	6041	5188	8479	7476	6972	6696
Light	106	3251	12926	10758	9380	8648	11796	10920	7632	5408	13219

[truncated: 31 more sheets: Fig. 2C, Fig. 2D, Fig. 2E, Fig. 2F, Fig. 2G, Fig. 2H, Fig. 2I, Fig. 2J, Fig. 2K, Fig. 2L, Fig. 2M, Fig. 2N, Fig. 2O, Fig. 3A, Fig. 3B, Fig. 3C, Fig. 3D, Fig. 3E, Fig. 3F, Fig. 3G …]
